# Supplementary material for: Optimized Sonochemical Exfoliation of Bulk 6H-SiC for the Synthesis of Multi-Layered SiC Nanosheets
Source: Nanomaterials (Basel). 2025 Sep 27;15(19):1480. doi: 10.3390/nano15191480 (PMC12525759; doi:10.3390/nano15191480)
Supplement: Supplementary file 1 [file nanomaterials-15-01480-s001.zip]

Archive with 1 entries (1 files):
- nanomaterials-3872463-supplementary.pdf
